# Supplementary material for: The Biomechanics Behind Extreme Osteophagy in Tyrannosaurus rex
Source: Sci Rep. 2017 May 17;7:2012. doi: 10.1038/s41598-017-02161-w (PMC5435714; doi:10.1038/s41598-017-02161-w)
Supplement: Supplementary file 1 — Datasets 1 and 2 [file 41598_2017_2161_MOESM1_ESM.xls]

## Sheet: BHI 3033 model (Table S1)
BHI 3033 Model
Muscle name	mames	mamem	mamep	mamp	mps	mint	mptd	mptv
Muscle length (cm)	50.1506	50.5042	63.0774	52.7991	68.0587	35.6029	33.0075	37.4111
Muscle volume (cm3)	7476.85	2785.26	8590.16	6071.42	9452.5	2922.33	1357.64	18574.2
Volume of contractile muscle tissue (cm3)	7080.35	2637.56	8134.63	5749.45	8951.23	2767.36	1285.64	17589.2
Physiological cross-sectional area (cm2)	141.182	52.2244	128.963	108.893	131.522	77.7283	38.9499	470.159
Maximum contractile muscle force (N)	4574.29	1692.07	4178.39	3528.13	4261.32	2518.4	1261.98	15233.1
Max. contractile muscle force along Y-axis (N)	4032	1511	3962	3159	4053	2168	1265	11298
Average muscle in-lever (cm)	12.9	17.1	30.9	20.6	31.8	31.4	18.3	29
Recruitment (%)	100	100	100	100	100	100	100	100
Estimated muscle moment (N•cm)	52012.8	25838.1	122426	65075.4	128885	68075.2	23149.5	327642
Bite force (N) at left premaxillary tooth (130 cm)	12509.3
Bite force (N) at left M5 (95 cm)	17118
Bite force (N) at left M12 (67 cm)	24271.8
		Table S1: Muscle modelling parameters used to predict bite forces in BHI 3033 based on volumetric
		rendering of soft tissues from a CT scan of an articulated 14.45% skull replica. Values for
		muscle length were derived using the protocol from [35], and left-right averages were used here;
		muscle volumes were derived using the material properties feature of Avizo Lite for 3-D rendered
		muscle bellies and left-right averages were used here; each muscle volume was dived by 1.056 g/cm3 to
		account for non-contractile tissues; adjusted muscle volumes and lengths were used to calculate physiological
		cross sectional areas (PCSAs); a standard value of Alligator mississippiensismuscle stress (32.4 N/cm2 [35])
		was used to convert PCSAs for each muscle into a maximum value of contractile muscle force; using the
		dimensions of each muscle from the Avizo Lite model, the verticle (Y-axis) component of
		mucsle force was isolated for each muscle belly; these values were used to calculate muscle
		moments, using average values of left and right muscle in-lever lengths and a recruitment value
		of 100% for all jaw adductors; the subsequent values were then doubled to account for the
		contralateral side jaw adductor muscle moments; estimated muscle moments for all jaw-
		closing muscles were then summed and divided by the distance from the jaw joint to the bite
		point (out-lever) for each tooth position of interest. The maximum Y-axis contractile muscle forces
		were then scaled based on specimen size to provide muscle forces for the skulls of the other
		adult Tyrannosaurus rex specimens sampled in this study (see Table S2 B). (See main text and Figure 2 for
		abbreviations.)

## Sheet: T. rex adults (Table S2)
(A)
Muscle in-levers
	HW (cm)	HL (cm)	mames (cm)	mamem (cm)	mamep (cm)	mamp (cm)	mps (cm)	mint (cm)	mptd (cm)	mptv (cm)
BHI 3033	77.2	126.5	12.9121	17.1474	30.8845	20.6017	31.8079	31.4112	18.3351	29
FMNH PR 2081	90.2	127.5	20.2785	22.9375	40.6535	23.223	43.378	43.378	25.348	31.4								Table S2: Cranial and dental morphology measurements used to estimate tooth-specific maximum bite forces and tooth pressures in an adult sample of Tyrannosaurus rex specimens. (A) Anatomical in-lever lengths measured on the left and right sides [of skulls and full scale high-resolution anatomical casts (see main text)] and averaged for each adductor muscle; (B) Vertical component of muscle forces…
RTMP 81.6.1	70.5	117.2	12.0875	14.8755	35.959	16.4615	36.5975	36.5975	20.0685	25
MOR 008	79.6	116.2	18.0785	18.3045	39.0345	14.8815	36.5875	36.5875	19.7045	31.49
MOR 980	81.5	128.2	18.719	17.5695	35.4765	18.362	34.898	34.898	19.416	29.22
LACM 23844	89	136.5	14.384	16.584	39.2	15.7365	39.209	39.209	17.654	29.949
BHI 4100	59.2	111.5	16.6665	18.1065	34.7275	10.6805	23.401	23.401	11.061	18.879
(B)
Vertical Component of Contractile Muscle Force
	HW (cm)	HL (cm)	mames (Ny)	mamem (Ny)	mamep (Ny)	mamp (Ny)	mps (Ny)	mint (Ny)	mptd (Ny)	mptv (Ny)			Summed Muscle Moments (N • cm)
BHI 3033	77.2	126.5	4032	1511	3962	3159	4053	2168	1265	11298			1.62621e+06
FMNH PR 2081	90.2	127.5	4710.96	1765.44	4629.18	3690.96	4735.5	2533.08	1478.02	13200.5			2.35438e+06
RTMP 81.6.1	70.5	117.2	3682.07	1379.86	3618.15	2469.06	3701.25	1979.84	1155.21	10317.5			1.44963e+06
MOR 008	79.6	116.2	4157.35	1557.97	4085.17	3566.76	4179	2447.84	1304.33	11649.2			1.90243e+06
MOR 980	81.5	128.2	4256.58	1595.16	4182.68	3234.4	4411.77	2288.76	1335.46	11927.3			1.84752e+06
LACM 23844	89	136.5	4648.29	1741.96	4567.59	3449.71	4672.5	2499.38	1458.35	13024.9			2.05223e+06
BHI 4100	59.2	111.5	3091.9	1158.69	3038.22	2101.27	3108	1662.51	970.052	8663.75			972781
(C)
Muscle out-levers
	HW (cm)	HL (cm)	r P1 (cm)	r M3 (cm)	r M4 (cm)	r M5 (cm)	r M11/12 (cm)		l P1 (cm)	l M3 (cm)	l M4 (cm)	l M5 (cm)	l M11/12 (cm)
BHI 3033	77.2	126.5	130	109	100.5	95.2	70.5		130	108	102.5	95	67
FMNH PR 2081	90.2	127.5	132.5	117	110	105	68.2		132.5	116.5	109.5	104	72.5
RTMP 81.6.1	70.5	117.2	118.85	109.64	103.47	95.31	68.293		116.9	108.8	103.6	97.2	66.5
MOR 008	79.6	116.2	138.5	121	114.2	106.7	78.7		129.1	111.3	105	99.4	67.7
MOR 980	81.5	128.2	117.7	101.8	96.3	88.9	60.6		130.1	108.8	102	96.9	65.6
LACM 23844	89	136.5	125.5	107.1	100.4	93.6	65.6		122.5	105.7	97.5	91.5	—
BHI 4100	59.2	111.5	114.1	93.4	87.2	82.8	54		108.4	88.9	82.6	72	54.3
(D)
Bite forces
	HW (cm)	BF range (N)	r P1 (N)	r M3 (N)	r M4 (N)	r M5 (N)	r M11/12 (N)		l P1 (N)	l M3 (N)	l M4 (N)	l M5 (N)	l M11/12 (N)
BHI 3033	77.2	12,509–24,272	12509.3	14919.3	16181.2	17082	23066.8		12509.3	15057.5	15865.4	17118	24271.8
FMNH PR 2081	90.2	17,769–34,522	17768.9	20122.9	21403.5	22422.7	34521.7		17768.9	20209.3	21501.2	22638.3	32474.2
RTMP 81.6.1	70.5	12,197–21,799	12197.2	13221.8	14010.2	15209.7	21226.7		12400.6	13323.8	13992.6	14913.9	21799
MOR 008	79.6	13,736–28,101	13735.9	15722.5	16658.7	17829.7	24173.1		14736.1	17092.8	18118.3	19139.1	28100.8
MOR 980	81.5	14,201–30,487	15696.9	18148.6	19185.1	20782	30487.2		14200.8	16980.9	18113	19066.3	28163.5
LACM 23844	89	16,352–31,284	16352.4	19161.8	20440.6	21925.6	31284		16752.9	19415.6	21048.5	22428.8	—
BHI 4100	59.2	8,526–18,014	8525.69	10415.2	11155.7	11748.6	18014.5		8974	10942.4	11777	13510.9	17914.9
(E)
Contact areas
specimens	BHI 3033						BHI 4100					FMNH PR 2081					LACM 23844	MOR 008		MOR 980					RTMP 81.6.1
depth (mm)	l Max 3 (mm2)	l Max 4 (mm2)	l Max 5 (mm2)	r Max 3 (mm2)	r Max 4 (mm2)	r Max 5 (mm2)	l Max 3 (mm2)	l Max 4 (mm2)	l Max 5 (mm2)	r Max 3 (mm2)	r Max 4 (mm2)	l Max 3 (mm2)	l Max 4 (mm2)	l Max 5 (mm2)	r Max 3 (mm2)	r Max 5 (mm2)	r Max 5 (mm2)	r Max 4 (mm2)	r Max 5 (mm2)	l Max 3 (mm2)	l Max 5 (mm2)	r Max 3 (mm2)	r Max 4 (mm2)	r Max 5 (mm2)	l Max 4 (mm2)	l Max 5 (mm2)	l Max 3 (mm2)	r Max 4 (mm2)	r Max 5 (mm2)
1	11.699	11.953	16.297	7.262	23.076	10.099	15.25	12.41	9.773	26.758	29.897	11.863	15.123	23.468	13.84	16.776	9.792	15.227	12.686	11.421	5.479	6.287	24.842	6.987	10.643	11.221	15.815	8.482	26.377
7	84.812	59.593	76.711	82.658	73.996	74.975	53.777	79.503	81.366	64.343	67.298	58.324	54.556	86.591	74.931	55.406	76.661	85.833	58.17	96.43	105.025	60.265	100.855	61.111	120.574	101.951	139.679	109.085	100.887
13	96.451	113.119	108.692	134.326	125.699	116.471	81.967	132.295	154.533	128.094	128.006	120.204	88.106	135.646	113.132	99.303	119.112	120.185	94.264	135.894	156.832	118.898	145.882	100.375	210.433	141.208	178.796	153.246	150.295
19	180.403	152.614	178.196	207.729	189.349	160.083	122.43	197.408	193.859	163.001	171.714	186.264	150.805	191.151	178.864	167.572	187.051	184.931	147.093	193.698	188.035	162.093	186.299	147.021	283.143	187.139	198.462	180.343	190.925
25	222.451	224.993	268.945	273.331	226.225	194.504	209.949	223.551	270.183	208.586	209.055	224.764	218.761	232.338	251.271	238.9	243.371	221.025	268.198	233.918	300.67	221.452	272.842	167.596	376.458	250.75	258.141	214.686	279.132
31	257.549	280.729	271.076	388.023	285.901	229.983	251.507	329.21	303.853	261.709	249.476	286.413	255.961	296.684	311.094	245.344	315.652	339.893	305.006	290.857	344.194	254.392	364.895	244.785	458.718	304.66	324.099	289.235	304.772
37	320.826	314.083	356.365	474.486	324.122	274.802	324.337	330.498	362.696	351.537	309.938	301.78	364.146	335.442	419.843	301.276	424.201	379.776	420.864	350.715	393.029	328.036	411.675	331.654	565.145	305.396	392.164	329.426	343.985
Notes on crown morphology and preservation:	—	—	naturally blunted tip	—	naturally blunted tip	—	—	—	—	naturally blunted tip	naturally blunted tip	—	—	naturally blunted tip	—	—	—	small chip at tip (possibly due to diagensis)	—	—	chipped tip (possibly due to diagenesis)	—	naturally blunted tip	—	naturally worn crown	—	—	—	naturally blunted tip
(F)
Tooth Pressures
specimens	BHI 3033						BHI 4100					FMNH PR 2081					LACM 23844	MOR 008		MOR 980					RTMP 81.6.1
depth (mm)	l Max 3 (MPa)	l Max 4 (MPa)	l Max 5 (MPa)	r Max 3 (MPa)	r Max 4 (MPa)	r Max 5 (MPa)	l Max 3 (MPa)	l Max 4 (MPa)	l Max 5 (MPa)	r Max 3 (MPa)	r Max 4 (MPa)	l Max 3 (MPa)	l Max 4 (MPa)	l Max 5 (MPa)	r Max 3 (MPa)	r Max 5 (MPa)	r Max 5 (MPa)	r Max 4 (MPa)	r Max 5 (MPa)	L Max 3 (MPa)	l Max 5 (MPa)	r Max 3 (MPa)	r Max 4 (MPa)	r Max 5 (MPa)	l Max 4 (MPa)	l Max 5 (MPa)	l Max 3 (MPa)	r Max 4 (MPa)	r Max 5 (MPa)
1	1287.07	1327.32	1050.38	2054.44	701.212	1691.46	717.536	948.994	1382.47	389.237	373.139	1703.56	1421.75	964.645	1453.97	1349.44	2239.13	1094.03	1405.46	1486.82	3479.89	2886.68	772.284	2974.39	1314.72	1329.11	836.026	1651.75	576.626
7	177.54	266.23	223.149	180.495	218.676	227.836	203.478	148.133	166.05	161.87	165.766	346.5	394.112	261.439	268.553	408.589	286.007	194.083	306.51	176.096	181.541	301.146	190.224	340.07	116.05	146.285	94.6582	128.434	150.759
13	156.115	140.254	157.491	111.068	128.73	146.663	133.498	89.0208	87.4302	81.3092	87.1502	168.125	244.038	166.892	177.871	227.972	184.075	138.609	189.146	124.957	121.571	152.64	131.511	207.044	66.4943	105.617	73.9488	91.4228	101.199
19	83.4658	103.958	96.0627	71.8212	85.4569	106.707	89.377	59.6582	69.6942	63.8966	64.967	108.498	142.576	118.431	112.504	135.096	117.217	90.0807	121.214	87.667	101.398	111.964	102.98	141.354	49.4189	79.6944	66.6211	77.6863	79.6631
25	67.689	70.5153	63.6486	54.5834	71.5269	87.8235	52.1194	52.6815	50.0063	49.9325	53.3627	89.9133	98.2863	97.4368	80.0845	94.7605	90.0911	75.3703	66.4795	72.5935	63.4127	81.9526	70.3157	124.001	37.1691	59.4773	51.2191	65.2589	54.4892
31	58.4645	56.5152	63.1483	38.4496	56.5971	74.2751	43.5074	35.7736	44.4651	39.7969	44.7167	70.5599	84.0019	76.3044	64.6844	92.2716	69.4612	49.0117	58.4568	58.3824	55.394	71.3409	52.577	84.8992	30.5037	48.9527	40.7954	48.4388	49.9051
37	46.9335	50.5136	48.035	31.4432	49.9231	62.1612	33.7378	35.6341	37.2512	29.6277	35.9935	66.9669	59.0455	67.4879	47.9296	75.1413	51.6867	43.8646	42.3644	48.418	48.5112	55.3249	46.6025	62.6618	24.7593	48.8347	33.7149	42.5291	44.2161
